# Supplementary material for: Gold Nanoparticles Prepared with Phyllanthus emblica Fruit Extract and Bifidobacterium animalis subsp. lactis Can Induce Apoptosis via Mitochondrial Impairment with Inhibition of Autophagy in the Human Gastric Carcinoma Cell Line AGS
Source: Nanomaterials (Basel). 2021 May 11;11(5):1260. doi: 10.3390/nano11051260 (PMC8150816; doi:10.3390/nano11051260)
Supplement: Supplementary file 1 [file nanomaterials-11-01260-s001.zip]

Archive with 1 entries (1 files):
- nanomaterials-1202994-supplementary.pdf
